# Supplementary material for: Fine definition of the pedigree haplotypes of closely related rice cultivars by means of genome-wide discovery of single-nucleotide polymorphisms
Source: BMC Genomics. 2010 Apr 27;11:267. doi: 10.1186/1471-2164-11-267 (PMC2874813; doi:10.1186/1471-2164-11-267)
Supplement: Additional file 3 — List of the Oryza sativa ssp. japonica cultivars used in the single-nucleotide polymorphism (SNP) analysis. (Group 1, late 1800s to about 1921; Group 2, 1931 to 1974; Group 3, 1975 to 2005). [file 1471-2164-11-267-S3.XLS]

## Sheet: AddFile3
	Additional File 3. List of the Oryza sativa ssp. japonica cultivars used in the single-nucleotide polymorphism (SNP) analysis. (Group 1, late 1800s to about 1921; Group 2, 1931 to 1974; Group 3, 1975 to 2005.)
	Serial number	Group	Variety name	landrace / developing year	Cross combination / Original line	Site of introduction*
	1	1	Hiyadaine	landrace		NIAS
	2	1	Akage	landrace		NIAS
	3	1	Shinriki	landrace		NIAS
	4	1	Omachi	landrace		NIAS
	5	1	Takenari	landrace	Senbonsen(variety)	NIAS
	6	1	Ooba	landrace	Kinchaku(variety)	NIAS
	7	1	Ishijiro	landrace		NIAS
	8	1	Nagoyashiro	landrace		NIAS
	9	1	Raiden	landrace		NIAS
	10	1	Joshu	landrace		NIAS
	11	1	Hosogara	landrace		NIAS
	12	1	Kemomi	landrace		NIAS
	13	1	Mansaku	landrace		NIAS
	14	1	Shinshu	landrace		NIAS
	15	1	Kabashiko	landrace		NIAS
	16	1	Homanjinjyamai	landrace		NIAS
	17	1	Kamenoo	landrace	Soubeiwase	NIAS
	18	1	Sekiyama	landrace		NIAS
	19	1	Dango	landrace		NIAS
	20	1	Jikkoku	landrace		NIAS
	21	1	Wataribune	landrace		NIAS
	22	1	Shinrikimochi	landrace		NIAS
	23	1	Ginbouzu	landrace	Aikoku(variety)	NIAS
	24	1	Asahi	landrace		NIAS
	25	1	Kameji	landrace		NIAS
	26	1	Bozu	landrace		NIAS
	27	1	Seridasi	landrace	Kiryoyoshi	NIAS
	28	1	Kyotoasahi	landrace		NIAS
	29	1	Moritawase	landrace	Togo2(variety)	NIAS
	30	1	Shirosenbon	landrace		NIAS
	31	1	Kamenoo4	landrace	Kamenoo(selected)	NIAS
	32	1	Taichung65	landrace	Kameji/Shinriki	NIAS
	33	1	Shinyamadaho2	landrace		NIAS
	34	1	Aichiasahi	landrace	Kyotoasahi/Takenari	NIAS
	35	1	Yamadanishiki	landrace	Yamadaho/Tankanwataribune	NIAS
	36	1	Futaba	landrace	Shinjyu2/Takaneasahi	NIAS
	37	1	Rikuu20	1915	Aikoku(pureline selection)	NIAS
	38	1	Rikuu132	1921	Rikuu20/Kamenoo4	NIAS
	39	2	Norin1	1931	Moritawase/Rikuu132	NICS
	40	2	Fukoku	1934	Nakateaikoku/Bouzu6	NIAS
	41	2	Norin6	1936	Joshu/Seridashi	NIAS
	42	2	Norin8	1937	Ginbouzu/Asahi	NIAS
	43	2	Ouu197	1937	Ban33/Kamenoo4	NIAS
	44	2	Norin18	1941	Ooitamitsui120/Takara	NIAS
	45	2	Chukyoasahi	1943	Tokaiasahi/Kyotoshinasahi	NIAS
	46	2	Touzan38	1943	Norin8/Norin6	NIAS
	47	2	Norin22	1943	Norin8/Norin6	NIAS
	48	2	Norin29	1945	Norin8/Norin6	NIAS
	49	2	Kinmaze	1948	Ryosaku/Aichinakateasahi	NICS
	50	2	Fujisaka5	1949	Futaba/Zengokuwase	NICS
	51	2	Chujo2	1949	Chukyoasahi/Oujou	NIAS
	52	2	Hatsushimo	1950	Touzan24/Norin8	NICS
	53	2	Nakateshinsenbon	1950	Norin22/Hayate	NIAS
	54	2	Tomoemasari	1951	Tohoku14/Hokkai87	NIAS
	55	2	Sasashigure	1952	Norin8/Tohoku24	NIAS
	56	2	Akebono	1953	Norin12/Asahi	NICS
	57	2	Koshijiwase	1953	Norin22/Norin1	NIAS
	58	2	Benisengoku	1953	Tokaiasahi/Kinki39	NIAS
	59	2	Hatsunishiki	1954	Norin22/Norin1	NIAS
	60	2	Honenwase	1955	Norin22/Norin1	NIAS
	61	2	Koshihikari	1956	Norin22/Norin1	NIAS
	62	2	Koganemochi	1956	Shinanomochi3/Norin17	NIAS
	63	2	Shinyamabuki	1956	Norin22/Touzan38	NIAS
	64	2	Gohyakumangoku	1957	Kikusui/Shin200	NICS
	65	2	Yamabiko	1958	Chukyoasahi/Norin22	NIAS
	66	2	Fujiminori	1960	Norin17/Fujisaka5	NIAS
	67	2	Sachikaze	1960	Chujyo2/Shinyamabuki	NIAS
	68	2	Hoyoku	1961	Jikkoku/Zensho26	NICS
	69	2	Yamasenishiki	1962	Norin22/Norin1	NICS
	70	2	Yukara	1962	Kanto53/Eiko	NICS
	71	2	Akibare	1962	Bandainishiki/Wakakin	NIAS
	72	2	Nipponbare	1963	Tokai7/Sachikaze	NIAS
	73	2	Sasanishiki	1963	Ouu224/Sasashigure	NIAS
	74	2	Shiokari	1963	Megurosakaemochi/Kyowa//Kyowa	NIAS
	75	2	Reimei	1966	Fujiminori (Gamma-rays irradiated)	NICS
	76	2	Otomemochi	1966	Koganemochi/Ouu225	NIAS
	77	2	Sorachi	1967	Kuiku12/Mimasari	NIAS
	78	2	Kiho	1968	34-11B/34-15B	NICS
	79	2	Todorokiwase	1968	Shu921/Honenwase	NIAS
	80	2	Koshihomare	1969	Koshihikari/Shu921	NIAS
	81	2	Toyonishiki	1969	Tohoku78/Ouu239	NICS
	82	2	Reihou	1969	Saikai62/Ayanishiki	NICS
	83	2	Kiyonishiki	1970	Tohoku78/Ouu239	NIAS
	84	2	Hiyokumochi	1971	Hoyoku/Iwaimochi	NIAS
	85	2	Himenomochi	1972	Okei227/Koganemochi	NIAS
	86	2	Nihonmasari	1973	Kankei332/Nipponbare	NIAS
	87	2	Ouu292	1974	PiNo.4//Etsunan43/Okei437	Tohoku
	88	3	Kitahikari	1975	Shiokari/Yukara	NICS
	89	3	Koganemasari	1976	Nipponbare/Koganenishiki	NICS
	90	3	Akihikari	1976	Ouu269/Reimei	NICS
	91	3	Hatsuboshi	1977	Koshihikari/Kiho	Aichi
	92	3	Fujihikari	1977	R151///(Fukei71/Fukei67//2*Koshihikari)F4	NIAS
	93	3	Shonai29	1979	Bikei94/ShokeiG65	Yamagata
	94	3	Nishihomare	1979	Nankai43/Chugoku45	NICS
	95	3	Nagoyutaka	1979	Shu1210/Ginmasari	NIAS
	96	3	Mineasahi	1980	Kanto79/Kiho	NICS
	97	3	Koganebare	1980	Nipponbare/Kiho	NICS
	98	3	Natsuhikari	1983	Kakei639/Seinan45	NIAS
	99	3	Kitaake	1983	Eikei7361/Dohoku5	NIAS
	100	3	Akitakomachi	1984	Koshihikari/Ouu292	NICS
	101	3	Yukihikari	1984	Hokkai230/Tomoemasari//Kuiku99	NIAS
	102	3	Tsukinohikari	1985	Akei103B//Aichi37/Hokuriku103	Aichi
	103	3	Chiyonishiki	1985	Aichi26/Toyonishiki	NIAS
	104	3	Notohikari	1985	Fukuhikari/Koshijiwase	NIAS
	105	3	Chiyohonami	1987	Etsunan121/Tohoku125	NIAS
	106	3	Asanohikari	1987	Akei103B//Aichi37/Hokuriku103	NICS
	107	3	Aichinokaori	1987	Hatsushimo/Chubu17	Aichi
	108	3	Hananomai	1988	Hokuriku99/Koshihikari	Yamagata
	109	3	Kinuhikari	1988	Shu2800/Hokuriku100//Hokuriku96	NICS
	110	3	Kirara397	1988	Toiku214/Dohoku36	Hokkaido K
	111	3	Hayamasari	1988	Eikei75169(〔（Koshihikari/2*Ishikari）F2〕 gamma-rays irradiated)/Eikei76251	NIAS
	112	3	Yukinosei	1989	Fukou101/Niigata8	NIAS
	113	3	Hinohikari	1989	Koganebare/Koshihikari	NICS
	114	3	Aoinokaze	1989	Aichi56/Koshihikari	Aichi
	115	3	Ohchikara	1989	BG1/Shu3116	NIAS
	116	3	Yumehikari	1990	Koshihikari//(Nishihikari/Koshihikari)F2	NIAS
	117	3	Hitomebore	1991	Koshihikari/Hatsuboshi	Miyagi
	118	3	Hanaechizen	1991	Etsunan122/Fukuhikari	NICS
	119	3	Akanezora	1991	Aichi56/Koshihikari	NICS
	120	3	Haenuki	1992	Shonai29/Akita31	Yamagata
	121	3	Domannaka	1992	Chubu42/Shonai29	NIAS
	122	3	Fukei175	1993	Tohoku143/Fukei141	NICS
	123	3	Hohohonoho	1993	Notohikari/Akitakomachi	NICS
	124	3	Fukuhibiki	1993	Kochihibiki/82Y5-31	NIAS
	125	3	Yukimaru	1993	Joiku397/Kuiku125	NIAS
	126	3	Yumetsukushi	1994	Kinuhikari/Koshihikari	Fukuoka
	127	3	Goropikari	1994	Tsukinohikari/Koshihikari	NICS
	128	3	Matsuribare	1994	Aichi56A/Mineasahi	Aichi
	129	3	Dontokoi	1995	Hokuriku122/Hokuriku120	NICS
	130	3	Okiniiri	1996	Chubu47/Ouu313	NIAS
	131	3	Akiho	1996	Joiku394/Kuiku133	Hokkaido C
	132	3	Hoshinoyume	1996	Akitakomachi/Dohoku48//Joiku397	Hokkaido K
	133	3	Tsugaruroman	1997	Fukei141/Akitakomachi	Aomori
	134	3	Fusaotome	1997	Tohoku143/Etsunan146	Chiba
	135	3	Yumehitachi	1997	Chiyonishiki/Hokuriku122	NIAS
	136	3	Haruru	1997	Yamahoshi/Koshihikari	NICS
	137	3	Manamusume	1997	Chiyonishiki/Tohoku143	NIAS
	138	3	Hatsushizuku	1998	Matsumae/Jyo116//Hokkai258	NIAS
	139	3	Yumeakari	1999	Akitakomachi/Aokei110	NIAS
	140	3	Asahinoyume	1999	Aichi70//Aichi56/Aichi65	Aichi
	141	3	Menkoina	1999	Tohoku143/Akita39	NICS
	142	3	Daichinokaze	1999	Akei558/5/Aichi78/4/Tsukinohikari///Aichi77//IkuD759(Aichi80)/Akei426	Aichi
	143	3	Koshiibuki	2000	Tohoku143/Yamagata35	Niigata
	144	3	Itadaki	2000	Shu4885/Shu4695	NIAS
	145	3	Nanatsuboshi	2001	Hitomebore/Kukei90242A//Kuiku150	Hokkaido C
	146	3	Kanto212	2002	Ouu346/Kanto165	NICS
	147	3	Sakihikari	2003	Hinohikari/Kinuhikari	NIAS
	148	3	Satojiman	2005	Kanto175/Etsunan154	NICS
	149	3	Nikomaru	2005	Hakei626/Hokuriku174	Kyushu
	150	3	Yamagata97	2005	Yamagata70/Tohoku164	Yamagata
	151	3	Kinumusume	2005	Kinuhikari/Aichi92	Kyushu
	* Abbreviation for each site name is as follows,
	Aichi: Aichi Agricultural Research Center, Aomori: Aomori Prefectural Agriculture and Forestry Research Center, Chiba: Chiba Prefectural Agriculture and Forestry Research Center, Fukuoka: Fukuoka Agricultural Research Center, Hokkaido C: Hokkaido Central Agricultural Experiment Station, Hokkaido K: Hokkaido Prefectural Kamikawa Agricultural Experiment Station, Kyushu: National Agricultural Resear…
