# Supplementary material for: Fine definition of the pedigree haplotypes of closely related rice cultivars by means of genome-wide discovery of single-nucleotide polymorphisms
Source: BMC Genomics. 2010 Apr 27;11:267. doi: 10.1186/1471-2164-11-267 (PMC2874813; doi:10.1186/1471-2164-11-267)
Supplement: Additional file 9 — Average number of haplotypes per 10-SNP interval. [file 1471-2164-11-267-S9.XLS]

## Sheet: AddFile8
	Additional File 8. Average number of haplotypes per 10-SNP interval and a Friedman’s analysis of variance.
			Haplotype index
	chromosome	number of windows	Group1		Group2		Group3		Total	χ2-value	P-value	chromsome length (Mb)	length of 10-SNP window (Mb)
	1	314	0.295759	a	0.186013	b	0.169735	c	0.206732	367	***	45.1	1.43631
	2	167	0.409392	a	0.288525	b	0.261789	c	0.30761	367	***	36.8	2.20359
	3	169	0.303177	a	0.235841	b	0.215329	c	0.244093	118	***	37.3	2.2071
	4	168	0.298872	a	0.181608	b	0.1516	c	0.1984	238	***	35.9	2.1369
	5	50	0.298947	a	0.246122	b	0.254688	b	0.263046	22	***	30	6
	6	64	0.323191	a	0.258291	b	0.23291	b	0.263866	41	***	32.1	5.01562
	7	181	0.255452	a	0.171609	b	0.170235	b	0.192126	184	***	30.4	1.67956
	8	193	0.263703	a	0.167283	b	0.160622	b	0.188725	235	***	28.5	1.47668
	9	15	0.347368	ab	0.429932	a	0.290625	b	0.35011	11	**	23.8	15.8667
	10	140	0.34906	a	0.205539	c	0.216853	b	0.246452	195	***	23.7	1.69286
	11	198	0.294657	a	0.2114	b	0.190893	c	0.22366	200	***	30.8	1.55556
	12	150	0.265088	a	0.197415	b	0.184583	c	0.209007	110	***	27.8	1.85333
	Average		0.308722	a	0.231632	b	0.208322	c	0.241152	1846	***	382.2	3.59368
	Values of indices with different superscript letters within a row of a chromosome are significantly different (P<0.05).
	*** and ** indicate the significant levels P<0.001 and P<0.01,respectively.
